# Supplementary material for: Uncovering the roles of long non-coding RNAs in cancer stem cells
Source: J Hematol Oncol. 2017 Feb 28;10:62. doi: 10.1186/s13045-017-0428-9 (PMC5331729; doi:10.1186/s13045-017-0428-9)
Supplement: Additional file 1: — Summary of LncRNAs related pathways in Hepatocellular carcinoma, Prostate cancer, Breast cancer, and Glioma. (XLSX 9 kb) [file 13045_2017_428_MOESM1_ESM.xlsx]

## Sheet: Sheet1
Cancer type	CSCs related LncRNAs	Related pathway
Hepatocellular carcinoma	LncRNA CUDR	CUDR-HULC/CUDR-β-catenin
		CUDR-CyclinD1/LncRNA H19/TERT/C-Myc
		LncRNA CUDR/SET1A and pRB1 complex/H3K4me
	LncRNA HOTAIR	LncRNA HOTAIR/SETD2/H3K36me3/Repaired DNA/MSI
	LncRNA TCF7	TCF7/LncRNA TCF7 SWI/SNF complex/Wnt
	LncRNA DILC	TNFα and IL1β/NF-κB/LncRNA DILC/IL6/JAK2/STAT3
Prostate cancer	LncRNA HOTAIR	ADT/mast cells/PCR2/LncRNA HOTAIR/AR
Breast cancer	LncRNA HOTAIR	LncRNA HOTAIR/MIR-7/SETDB1/STAT3
		TGFβ/LncRNA HOTAIR
	LncRNA 00617	SOX2
	LncRNA SOX2OT
	LncRNA ROR
Glioma	LncRNA uc.283-plus
	LncRNA XIST	miR-152
	LncRNA CRNDE
	LncRNA-ROR
